# Supplementary material for: Perceived Facilitators and Barriers for Actual Arm Use during Everyday Activities in Community Dwelling Individuals with Chronic Stroke
Source: Int J Environ Res Public Health. 2022 Sep 16;19(18):11707. doi: 10.3390/ijerph191811707 (PMC9516989; doi:10.3390/ijerph191811707)
Supplement: Supplementary file 1 [file ijerph-19-11707-s001.zip]

Archive with 1 entries (1 files):
- ijerph-1897913-supplementary.pdf
